# Supplementary material for: Cuticle Protein LmACP19 Is Required for the Stability of Epidermal Cells in Wing Development and Morphogenesis of Locusta migratoria
Source: Int J Mol Sci. 2022 Mar 13;23(6):3106. doi: 10.3390/ijms23063106 (PMC8950940; doi:10.3390/ijms23063106)
Supplement: Supplementary file 1 [file ijms-23-03106-s001.zip]

Archive with 1 entries (1 files):
- ijms-1622103-supplementary.pdf
